# Supplementary material for: Multiplexed in vivo homology-directed repair and tumor barcoding enables parallel quantification of Kras variant oncogenicity
Source: Nat Commun. 2017 Dec 12;8:2053. doi: 10.1038/s41467-017-01519-y (PMC5727199; doi:10.1038/s41467-017-01519-y)
Supplement: Supplementary file 3 — Supplementary Data 1 [file 41467_2017_1519_MOESM3_ESM.xlsx]

## Sheet: SD1 - Lung tumor NGS data
Supplementary Data 1. Data from Illumina® sequencing of barcoded tumors in bulk lung tissue (corresponding to Supplementary Fig. 11a-c). The Kras variant and barcode identified in tumors from LT;H11.LSL-Cas9 (N=6), PT;H11.LSL-Cas9 (N=6), and T;H11.LSL-Cas9 (N=3) mice transduced with undiluted AAV-KrasHDR/sgKras/Cre virus are shown (see Supplementary Fig. 9a for sample info). Tumor size (i.e. neop…
Sample	Genotype	Kras variant	Barcode	Estimated tumor size (cell #)
2193	LT;H11.LSL-Cas9	G12D	AAAGCCGC	8.63957e+06
2193	LT;H11.LSL-Cas9	G12D	CAGGATGT	3.17086e+06
2193	LT;H11.LSL-Cas9	G12D	CGGTGTTT	5.87542e+06
2193	LT;H11.LSL-Cas9	G12D	CTATGAGA	2.50856e+06
2193	LT;H11.LSL-Cas9	G12D	GCGCAGAT	118156
2193	LT;H11.LSL-Cas9	G12D	GGGCCGGC	2.87366e+06
2193	LT;H11.LSL-Cas9	G12D	TAGTGAAA	6.85535e+06
2193	LT;H11.LSL-Cas9	G12D	TGGAAGGC	1.5315e+06
2193	LT;H11.LSL-Cas9	G12R	CAAGAGGA	1.24807e+06
2193	LT;H11.LSL-Cas9	G12R	CAGCCGCA	1.51005e+06
2193	LT;H11.LSL-Cas9	G12R	GAAGCCTA	1.39913e+06
2193	LT;H11.LSL-Cas9	G12R	GTAGGGCA	1.88287e+06
2193	LT;H11.LSL-Cas9	G12S	GTGCTTGA	148422
2193	LT;H11.LSL-Cas9	G13R	AAGCTGGA	1.09443e+07
2193	LT;H11.LSL-Cas9	G13R	AAGGGCCC	384194
2193	LT;H11.LSL-Cas9	WT	TGGTGCGT	137800
2228	LT;H11.LSL-Cas9	G12A	GAGGAGGA	142696
2228	LT;H11.LSL-Cas9	G12C	GGAAGCGC	246121
2228	LT;H11.LSL-Cas9	G12D	CAGGGCAA	126147
2228	LT;H11.LSL-Cas9	G12D	CCGTAACA	2.12208e+06
2228	LT;H11.LSL-Cas9	G12D	CGGGAACC	401188
2228	LT;H11.LSL-Cas9	G12D	GAGGACTA	100116
2228	LT;H11.LSL-Cas9	G12D	GCGAGGTC	1.63774e+06
2228	LT;H11.LSL-Cas9	G12D	GGAGATGT	269122
2228	LT;H11.LSL-Cas9	G12D	GGAGCGGA	107564
2228	LT;H11.LSL-Cas9	G12D	GTAAGCAC	136023
2228	LT;H11.LSL-Cas9	G12D	TAATTTAC	139353
2228	LT;H11.LSL-Cas9	G12D	TGGGGAGA	292329
2228	LT;H11.LSL-Cas9	G12V	CGATAGAA	436753
2228	LT;H11.LSL-Cas9	G13D	GAGCCGAA	551215
2228	LT;H11.LSL-Cas9	G13R	CAATAGTA	1.71301e+06
2228	LT;H11.LSL-Cas9	G13R	CGAAAGGT	210074
2228	LT;H11.LSL-Cas9	G13R	GAAGCGAT	676314
2228	LT;H11.LSL-Cas9	G13V	CTAAAAGA	200445
2228	LT;H11.LSL-Cas9	WT	GAGACCCT	228848
2379	LT;H11.LSL-Cas9	G12C	CGGGCAAC	167178
2379	LT;H11.LSL-Cas9	G12D	CAGGGCAA	2.9418e+07
2379	LT;H11.LSL-Cas9	G12D	CGAGCGAA	1.95044e+07
2379	LT;H11.LSL-Cas9	G12D	GAGTAGGA	1.41885e+07
2379	LT;H11.LSL-Cas9	G12D	GCATATGC	3.51505e+06
2379	LT;H11.LSL-Cas9	G12D	GGAGCGGA	2.61851e+07
2379	LT;H11.LSL-Cas9	G12D	GGAGCGGC	1.06066e+07
2379	LT;H11.LSL-Cas9	G12D	TCGGGAGC	5.11633e+06
2379	LT;H11.LSL-Cas9	G12D	TGAAGCGT	136947
2379	LT;H11.LSL-Cas9	G12D	TGGGGAGT	7.37833e+06
2379	LT;H11.LSL-Cas9	G12R	GAAGGGGC	1.82608e+07
2379	LT;H11.LSL-Cas9	G12V	CGGTAAAC	966849
2366	LT;H11.LSL-Cas9	G12A	TAAGAGGA	280915
2366	LT;H11.LSL-Cas9	G12C	CAAGACGC	509150
2366	LT;H11.LSL-Cas9	G12C	GGAAGCGC	1.00515e+07
2366	LT;H11.LSL-Cas9	G12D	CAATTGCC	437682
2366	LT;H11.LSL-Cas9	G12D	CGGCGGGA	729693
2366	LT;H11.LSL-Cas9	G12D	GAGGACTA	3.58851e+06
2366	LT;H11.LSL-Cas9	G12D	GGAGATGT	1.1271e+07
2366	LT;H11.LSL-Cas9	G12D	GGGTGATC	504411
2366	LT;H11.LSL-Cas9	G12D	GTAAGCAC	5.73658e+06
2366	LT;H11.LSL-Cas9	G12D	TAATTTAC	6.02836e+06
2366	LT;H11.LSL-Cas9	G12D	TAGGCGCA	4.05277e+06
2366	LT;H11.LSL-Cas9	G12D	TGAAACCA	200464
2366	LT;H11.LSL-Cas9	G12D	TGGGGAGA	1.3553e+07
2366	LT;H11.LSL-Cas9	G12R	CAAATAAA	190726
2366	LT;H11.LSL-Cas9	G12R	CAGATACT	1.84641e+06
2366	LT;H11.LSL-Cas9	G12R	TAGGAGCT	1.25669e+06
2366	LT;H11.LSL-Cas9	G12R	TGGGATGT	1.46694e+06
2366	LT;H11.LSL-Cas9	G12V	AAGGAGAA	2.03091e+06
2366	LT;H11.LSL-Cas9	G12V	CGATAGAA	1.72708e+07
2366	LT;H11.LSL-Cas9	G13D	GAGCCGAA	2.30179e+07
2366	LT;H11.LSL-Cas9	G13R	CAATAGTA	625213
2366	LT;H11.LSL-Cas9	G13R	CGAAAGGT	8.60869e+06
2366	LT;H11.LSL-Cas9	G13R	GAAGCGAT	2.74169e+07
2366	LT;H11.LSL-Cas9	G13R	GGGAGGTC	236968
2366	LT;H11.LSL-Cas9	G13V	CTAAAAGA	7.88274e+06
2366	LT;H11.LSL-Cas9	WT	CGATCGAA	1.68649e+06
2366	LT;H11.LSL-Cas9	WT	GAGACCCT	8.74469e+06
2366	LT;H11.LSL-Cas9	WT	TGACGAGT	108282
2366	LT;H11.LSL-Cas9	WT	TGAGAGTT	1.81998e+06
2358	LT;H11.LSL-Cas9	G12A	ACAAAGCA	295316
2358	LT;H11.LSL-Cas9	G12A	GAAAACTA	141309
2358	LT;H11.LSL-Cas9	G12A	GAAGAGTA	176304
2358	LT;H11.LSL-Cas9	G12A	GCGGCTCC	299604
2358	LT;H11.LSL-Cas9	G12C	CAGGCAAA	327864
2358	LT;H11.LSL-Cas9	G12D	AAGGGTGA	640419
2358	LT;H11.LSL-Cas9	G12D	ATGCCCCA	306952
2358	LT;H11.LSL-Cas9	G12D	CGGAACCC	170716
2358	LT;H11.LSL-Cas9	G12D	CGGGAACC	275849
2358	LT;H11.LSL-Cas9	G12R	AAAGGAGT	654725
2358	LT;H11.LSL-Cas9	G12R	CCAAAACT	381570
2358	LT;H11.LSL-Cas9	G12R	TGGGAACC	120123
2358	LT;H11.LSL-Cas9	G12S	TCGCCAGC	156585
2358	LT;H11.LSL-Cas9	G12V	CGAGCTTT	171283
2358	LT;H11.LSL-Cas9	G13A	AGAAGAGT	133670
2358	LT;H11.LSL-Cas9	G13A	GGAAGAAA	137011
2358	LT;H11.LSL-Cas9	G13C	AGGAATAT	256355
2358	LT;H11.LSL-Cas9	G13C	TTACGTGT	852741
2358	LT;H11.LSL-Cas9	G13R	ATAGTGTC	458167
2358	LT;H11.LSL-Cas9	G13S	AGATCGCA	337188
2358	LT;H11.LSL-Cas9	G13S	CCGGAACT	332104
2358	LT;H11.LSL-Cas9	G13S	CGACAAGC	163645
2358	LT;H11.LSL-Cas9	G13S	GGGTCCGA	339449
2358	LT;H11.LSL-Cas9	G13V	AAGGTCGC	301015
2358	LT;H11.LSL-Cas9	G13V	GAGGGAAT	156852
2358	LT;H11.LSL-Cas9	WT	GTGTGAGA	160196
2358	LT;H11.LSL-Cas9	WT	TGGGGTTC	309208
2324	LT;H11.LSL-Cas9	G12A	AAGGGTGT	1.30158e+06
2324	LT;H11.LSL-Cas9	G12A	CGGATCCC	243635
2324	LT;H11.LSL-Cas9	G12A	GGAGGGGA	1.06438e+06
2324	LT;H11.LSL-Cas9	G12A	TAAATTCA	267699
2324	LT;H11.LSL-Cas9	G12C	CAAAAGGA	287988
2324	LT;H11.LSL-Cas9	G12C	CAGGAGCA	2.47448e+06
2324	LT;H11.LSL-Cas9	G12C	GCGGGGAA	194628
2324	LT;H11.LSL-Cas9	G12C	GGGAAGGC	1.69265e+06
2324	LT;H11.LSL-Cas9	G12C	TAATGAGC	2.52055e+06
2324	LT;H11.LSL-Cas9	G12C	TAGGAGCC	440521
2324	LT;H11.LSL-Cas9	G12C	TGACAAGC	1.1464e+06
2324	LT;H11.LSL-Cas9	G12D	AAAGGCAC	2.66707e+06
2324	LT;H11.LSL-Cas9	G12D	AAAGGCGA	5.95502e+06
2324	LT;H11.LSL-Cas9	G12D	AAGGGATC	958124
2324	LT;H11.LSL-Cas9	G12D	CAACAGAT	2.56073e+07
2324	LT;H11.LSL-Cas9	G12D	CAAGAGGT	1.33217e+06
2324	LT;H11.LSL-Cas9	G12D	CAGAGCAT	1.09354e+06
2324	LT;H11.LSL-Cas9	G12D	CAGGACCC	4.8846e+06
2324	LT;H11.LSL-Cas9	G12D	CAGGCCCA	1.94945e+06
2324	LT;H11.LSL-Cas9	G12D	CAGGGCAT	1.21572e+06
2324	LT;H11.LSL-Cas9	G12D	CCACCAGC	1.01253e+07
2324	LT;H11.LSL-Cas9	G12D	CCGACCAC	5.61422e+06
2324	LT;H11.LSL-Cas9	G12D	CCGCAGAA	6.46953e+06
2324	LT;H11.LSL-Cas9	G12D	CCGGGCGT	3.60981e+06
2324	LT;H11.LSL-Cas9	G12D	CGAGAAAT	1.48221e+06
2324	LT;H11.LSL-Cas9	G12D	CGGCAATC	1.46984e+06
2324	LT;H11.LSL-Cas9	G12D	CTATGAGA	221782
2324	LT;H11.LSL-Cas9	G12D	GAAGAGTC	587340
2324	LT;H11.LSL-Cas9	G12D	GAAGCCGT	135991
2324	LT;H11.LSL-Cas9	G12D	GAAGGACT	1.29504e+06
2324	LT;H11.LSL-Cas9	G12D	GAGGAACC	1.83911e+07
2324	LT;H11.LSL-Cas9	G12D	GGAGAGAT	1.85245e+07
2324	LT;H11.LSL-Cas9	G12D	GGAGAGGC	1.14932e+07
2324	LT;H11.LSL-Cas9	G12D	GGGCATAT	863590
2324	LT;H11.LSL-Cas9	G12D	GGGGGTTA	1.37916e+06
2324	LT;H11.LSL-Cas9	G12D	TAATGCAA	4.87724e+07
2324	LT;H11.LSL-Cas9	G12D	TAATTGGC	8.14483e+06
2324	LT;H11.LSL-Cas9	G12D	TAGCAGCA	2.55942e+06
2324	LT;H11.LSL-Cas9	G12D	TGAAGCAC	107584
2324	LT;H11.LSL-Cas9	G12D	TGACAAAC	7.762e+06
2324	LT;H11.LSL-Cas9	G12D	TGGGACTA	1.93967e+06
2324	LT;H11.LSL-Cas9	G12R	AAAGGGCA	5.14891e+06
2324	LT;H11.LSL-Cas9	G12R	AAGAGCGC	2.28252e+06
2324	LT;H11.LSL-Cas9	G12R	AAGGGCTC	1.50215e+06
2324	LT;H11.LSL-Cas9	G12R	AGGGGCAC	322594
2324	LT;H11.LSL-Cas9	G12R	AGGGGCTC	187385
2324	LT;H11.LSL-Cas9	G12R	CAAGAGGT	984322
2324	LT;H11.LSL-Cas9	G12R	CAGACGGC	4.55972e+07
2324	LT;H11.LSL-Cas9	G12R	CAGAGGGC	8.99486e+06
2324	LT;H11.LSL-Cas9	G12R	CGATCTCC	9.47551e+06
2324	LT;H11.LSL-Cas9	G12R	GAAAGGGA	4.80191e+06
2324	LT;H11.LSL-Cas9	G12R	GAAGGTAC	4.79821e+06
2324	LT;H11.LSL-Cas9	G12R	GAGCCTGC	587268
2324	LT;H11.LSL-Cas9	G12R	GAGGACGC	1.01915e+07
2324	LT;H11.LSL-Cas9	G12R	GAGGGGAT	1.60478e+06
2324	LT;H11.LSL-Cas9	G12V	CAGTAGAC	131702
2324	LT;H11.LSL-Cas9	G12V	CGAGACAA	2.89209e+06
2324	LT;H11.LSL-Cas9	G12V	CGGGAGGT	1.46547e+06
2324	LT;H11.LSL-Cas9	G12V	CGGTCGAC	110447
2324	LT;H11.LSL-Cas9	G12V	GAGGGGGA	1.36649e+06
2324	LT;H11.LSL-Cas9	G12V	TGAGATGA	165352
2324	LT;H11.LSL-Cas9	G12V	TGGGCGAA	264641
2324	LT;H11.LSL-Cas9	G13C	GTACGGCC	190125
2324	LT;H11.LSL-Cas9	G13C	TGAAGGGC	1.28554e+06
2324	LT;H11.LSL-Cas9	G13D	CCGAGAGA	199205
2324	LT;H11.LSL-Cas9	G13R	CAAGAAGA	2.21491e+06
2324	LT;H11.LSL-Cas9	G13R	CAATAGTA	231072
2324	LT;H11.LSL-Cas9	G13R	CAGAATTC	1.06559e+06
2324	LT;H11.LSL-Cas9	G13R	CAGAGCGA	126532
2324	LT;H11.LSL-Cas9	G13R	CAGGCGTT	158776
2324	LT;H11.LSL-Cas9	G13R	CGGCAAAT	5.47508e+06
2324	LT;H11.LSL-Cas9	G13R	GGAGGCAA	1.70691e+08
2324	LT;H11.LSL-Cas9	G13R	GGAGGTAA	233282
2324	LT;H11.LSL-Cas9	G13R	GGATGCGA	1.73304e+06
2324	LT;H11.LSL-Cas9	G13R	GTAAGTTC	9.78512e+06
2324	LT;H11.LSL-Cas9	G13R	TAATACTT	532632
2324	LT;H11.LSL-Cas9	G13R	TAGGACAT	8.25284e+06
2324	LT;H11.LSL-Cas9	G13R	TAGGGAGT	4.26781e+07
2324	LT;H11.LSL-Cas9	G13S	ATATAGGC	5.49752e+06
2324	LT;H11.LSL-Cas9	G13S	GCGGAAAC	185453
2324	LT;H11.LSL-Cas9	WT	TAAACCCA	9.49513e+06
2080	T;H11.LSL-Cas9	G12A	AGGATAGC	136581
2080	T;H11.LSL-Cas9	G12D	GAGTCAAC	170248
2080	T;H11.LSL-Cas9	G12D	GGAGCCGA	160242
2080	T;H11.LSL-Cas9	G12R	CCACTCAC	269356
2080	T;H11.LSL-Cas9	G12R	CGGGAGGA	1.31691e+06
2080	T;H11.LSL-Cas9	G12R	GAAACGGT	100629
2080	T;H11.LSL-Cas9	G12R	GGGAAACT	217284
2080	T;H11.LSL-Cas9	G12V	GGGGTCCT	142972
2080	T;H11.LSL-Cas9	G13A	AAGTAGGA	210791
2080	T;H11.LSL-Cas9	G13C	AGGAATAC	121823
2080	T;H11.LSL-Cas9	G13R	GGAGAGCC	176426
2080	T;H11.LSL-Cas9	G13R	TAAGAAAC	117555
2080	T;H11.LSL-Cas9	G13R	TAGGTCCC	112673
2080	T;H11.LSL-Cas9	G13S	CAACGGAT	224314
2078	T;H11.LSL-Cas9	G12A	AAATGGCT	108359
2078	T;H11.LSL-Cas9	G12A	ACGTAAGA	461876
2078	T;H11.LSL-Cas9	G12A	AGAAAAAC	125072
2078	T;H11.LSL-Cas9	G12A	AGAGATGC	106749
2078	T;H11.LSL-Cas9	G12A	AGAGTAAA	400341
2078	T;H11.LSL-Cas9	G12A	ATGGCGAT	101449
2078	T;H11.LSL-Cas9	G12A	CGAAGCTC	109396
2078	T;H11.LSL-Cas9	G12A	CGGTCACC	1.7519e+06
2078	T;H11.LSL-Cas9	G12A	GGGGGGGC	216235
2078	T;H11.LSL-Cas9	G12C	AAGGAGTA	113352
2078	T;H11.LSL-Cas9	G12C	CGGACAGC	138419
2078	T;H11.LSL-Cas9	G12C	CGGAGAAT	409881
2078	T;H11.LSL-Cas9	G12C	GGGGGGGC	146972
2078	T;H11.LSL-Cas9	G12D	AAAGGCTC	2.40872e+06
2078	T;H11.LSL-Cas9	G12D	AAAGGGAC	595174
2078	T;H11.LSL-Cas9	G12D	AAGGACCT	155545
2078	T;H11.LSL-Cas9	G12D	AAGGGACC	5.02296e+06
2078	T;H11.LSL-Cas9	G12D	CAACGGGC	1.20048e+06
2078	T;H11.LSL-Cas9	G12D	CGAAGCAT	477923
2078	T;H11.LSL-Cas9	G12D	CGACAGGT	328586
2078	T;H11.LSL-Cas9	G12D	CGGAACCC	1.76466e+06
2078	T;H11.LSL-Cas9	G12D	CGGGTCTC	3.58387e+06
2078	T;H11.LSL-Cas9	G12D	GAATGCGA	2.21011e+06
2078	T;H11.LSL-Cas9	G12D	GAGAGTGC	622919
2078	T;H11.LSL-Cas9	G12D	GCGACGGC	596837
2078	T;H11.LSL-Cas9	G12D	GCGGCGCC	196942
2078	T;H11.LSL-Cas9	G12D	GGGAGCCT	879947
2078	T;H11.LSL-Cas9	G12D	GGGGGGTA	719866
2078	T;H11.LSL-Cas9	G12D	TCATGCGT	2.05099e+07
2078	T;H11.LSL-Cas9	G12D	TCGTAAGT	197778
2078	T;H11.LSL-Cas9	G12D	TGACAGAC	1.58663e+06
2078	T;H11.LSL-Cas9	G12D	TGGGAGCC	464016
2078	T;H11.LSL-Cas9	G12D	TGGGAGTA	523668
2078	T;H11.LSL-Cas9	G12D	TTGGCCAC	123016
2078	T;H11.LSL-Cas9	G12R	AAGCAGGA	332411
2078	T;H11.LSL-Cas9	G12R	GAGTAGAA	1.17956e+07
2078	T;H11.LSL-Cas9	G12R	GGAGGGGC	643027
2078	T;H11.LSL-Cas9	G12R	GGAGTTGC	931641
2078	T;H11.LSL-Cas9	G12R	GTGCAGAA	251988
2078	T;H11.LSL-Cas9	G12R	GTGCGCCC	129666
2078	T;H11.LSL-Cas9	G12R	TAATACTC	338184
2078	T;H11.LSL-Cas9	G12R	TTAAAAAC	619156
2078	T;H11.LSL-Cas9	G12S	ACAAGCCA	139821
2078	T;H11.LSL-Cas9	G12S	ACGCGACA	199931
2078	T;H11.LSL-Cas9	G12S	AGATATGA	212656
2078	T;H11.LSL-Cas9	G12S	AGGCCGGA	134332
2078	T;H11.LSL-Cas9	G12S	ATACTGAA	4.71853e+06
2078	T;H11.LSL-Cas9	G12S	CGACCCCC	9.88573e+06
2078	T;H11.LSL-Cas9	G12S	GAGCAAGT	107061
2078	T;H11.LSL-Cas9	G12V	CAGGAACA	280147
2078	T;H11.LSL-Cas9	G12V	CGGCATAC	236361
2078	T;H11.LSL-Cas9	G12V	GAGTAACC	154093
2078	T;H11.LSL-Cas9	G12V	GTGAGAAA	149210
2078	T;H11.LSL-Cas9	G12V	TGGGGTGT	164334
2078	T;H11.LSL-Cas9	G13A	AAGAGCCT	571535
2078	T;H11.LSL-Cas9	G13A	ACGGGGGA	230523
2078	T;H11.LSL-Cas9	G13A	CGATGTCT	131076
2078	T;H11.LSL-Cas9	G13A	GCAAATGA	155874
2078	T;H11.LSL-Cas9	G13C	CAAAGCCA	179936
2078	T;H11.LSL-Cas9	G13C	GAGGGGAA	102766
2078	T;H11.LSL-Cas9	G13C	GGGTTAGA	155516
2078	T;H11.LSL-Cas9	G13C	GTGAGGAA	104544
2078	T;H11.LSL-Cas9	G13C	TGAGTAAT	144788
2078	T;H11.LSL-Cas9	G13D	AAGATAGC	214304
2078	T;H11.LSL-Cas9	G13D	ACACAGAC	101592
2078	T;H11.LSL-Cas9	G13D	AGAAGCGC	181246
2078	T;H11.LSL-Cas9	G13D	AGGTAGGA	103380
2078	T;H11.LSL-Cas9	G13D	CGGACAGT	135948
2078	T;H11.LSL-Cas9	G13D	CGGGGGGC	112280
2078	T;H11.LSL-Cas9	G13D	GCGCGAGA	168534
2078	T;H11.LSL-Cas9	G13D	GGACGGAT	100579
2078	T;H11.LSL-Cas9	G13D	GTGGAAGT	111514
2078	T;H11.LSL-Cas9	G13D	TGGAGGCA	791034
2078	T;H11.LSL-Cas9	G13R	AAGGGAGC	9.93315e+06
2078	T;H11.LSL-Cas9	G13R	ACGTTGAT	691350
2078	T;H11.LSL-Cas9	G13R	ATAGCATC	207021
2078	T;H11.LSL-Cas9	G13R	GAAGGGTA	875747
2078	T;H11.LSL-Cas9	G13R	GAGGTAAA	354238
2078	T;H11.LSL-Cas9	G13R	GAGGTCCT	126024
2078	T;H11.LSL-Cas9	G13R	GGAGGCCC	185329
2078	T;H11.LSL-Cas9	G13R	GGGCCGCC	306184
2078	T;H11.LSL-Cas9	G13R	GGGGACAT	281306
2078	T;H11.LSL-Cas9	G13R	TCAGAGAA	286290
2078	T;H11.LSL-Cas9	G13R	TGAGAGTC	640328
2078	T;H11.LSL-Cas9	G13R	TGAGGCCA	158828
2078	T;H11.LSL-Cas9	G13S	AAAGGCAT	409993
2078	T;H11.LSL-Cas9	G13S	ACGGGTAC	248525
2078	T;H11.LSL-Cas9	G13S	TGAGCGCC	141687
2078	T;H11.LSL-Cas9	G13S	TGGTTCTA	101205
2078	T;H11.LSL-Cas9	G13V	ACACCACA	607155
2078	T;H11.LSL-Cas9	G13V	AGGAGAAA	320135
2078	T;H11.LSL-Cas9	WT	AAATATCA	164075
2078	T;H11.LSL-Cas9	WT	AAGGGTCC	607297
2078	T;H11.LSL-Cas9	WT	ACACCGTA	126349
2078	T;H11.LSL-Cas9	WT	ACGCAAAT	197182
2078	T;H11.LSL-Cas9	WT	CAGAGCGC	210580
2078	T;H11.LSL-Cas9	WT	CCATTGGA	250471
2078	T;H11.LSL-Cas9	WT	CGACCCCA	154529
2078	T;H11.LSL-Cas9	WT	CGGGCTCT	155473
2078	T;H11.LSL-Cas9	WT	CTGATGAC	106899
2078	T;H11.LSL-Cas9	WT	GCACGCCA	193688
2078	T;H11.LSL-Cas9	WT	GCGATATT	405811
2078	T;H11.LSL-Cas9	WT	GGAGGACC	374368
2078	T;H11.LSL-Cas9	WT	GGAGTAAC	422542
2078	T;H11.LSL-Cas9	WT	GGGAGCCT	1.28369e+06
2078	T;H11.LSL-Cas9	WT	TCACAGAT	415736
2095	T;H11.LSL-Cas9	G12A	GCGGCTCC	106747
2095	T;H11.LSL-Cas9	G12D	CAAGGGCA	2.22696e+06
2095	T;H11.LSL-Cas9	G12D	CAAGGGGC	1.32953e+06
2095	T;H11.LSL-Cas9	G12D	CCACAGAC	964626
2095	T;H11.LSL-Cas9	G12D	CGATGGGA	214415
2095	T;H11.LSL-Cas9	G12D	CGGAAGGC	590983
2095	T;H11.LSL-Cas9	G12D	GAACAGGC	113806
2095	T;H11.LSL-Cas9	G12D	GAGAGCGC	141005
2095	T;H11.LSL-Cas9	G12D	GAGTACGT	107575
2095	T;H11.LSL-Cas9	G12D	GGAAGCCC	236039
2095	T;H11.LSL-Cas9	G12D	GGGTTAGC	2.53819e+06
2095	T;H11.LSL-Cas9	G12D	GTGCTGAC	116258
2095	T;H11.LSL-Cas9	G12R	CAGACCAC	1.20908e+06
2095	T;H11.LSL-Cas9	G12R	CCAAAACT	147128
2095	T;H11.LSL-Cas9	G12R	CCAAGGTC	1.97429e+06
2095	T;H11.LSL-Cas9	G12R	CGAGCTGA	125125
2095	T;H11.LSL-Cas9	G12R	CGATTAGC	1.45243e+06
2095	T;H11.LSL-Cas9	G12R	CGGCAACC	318752
2095	T;H11.LSL-Cas9	G12R	GAAGGGCT	117958
2095	T;H11.LSL-Cas9	G12R	GGACAGGC	2.20915e+06
2095	T;H11.LSL-Cas9	G12S	ACAAGGTA	110951
2095	T;H11.LSL-Cas9	G12S	CAGGGGGA	558769
2095	T;H11.LSL-Cas9	G12S	CGGGGCGC	155974
2095	T;H11.LSL-Cas9	G12S	TCGCCAGC	103434
2095	T;H11.LSL-Cas9	G12V	GGAGGCCA	111770
2095	T;H11.LSL-Cas9	G12V	TAGGCCAC	2.153e+06
2095	T;H11.LSL-Cas9	G13A	GTGCGCGC	155473
2095	T;H11.LSL-Cas9	G13C	AGGAATAT	111836
2095	T;H11.LSL-Cas9	G13C	CGGTGGGC	187390
2095	T;H11.LSL-Cas9	G13R	ATAGTGTC	107781
2095	T;H11.LSL-Cas9	G13R	CGAAGCGA	301149
2095	T;H11.LSL-Cas9	G13R	GGGTGCCA	156732
2095	T;H11.LSL-Cas9	G13S	AGAGGTCA	417689
2095	T;H11.LSL-Cas9	G13S	AGATCGCA	100648
2095	T;H11.LSL-Cas9	G13S	AGGGGTCA	1.30455e+06
2095	T;H11.LSL-Cas9	G13S	GAGAGACC	104871
2095	T;H11.LSL-Cas9	G13S	GGGGCGAC	101380
2095	T;H11.LSL-Cas9	G13V	AAGGTCGC	165569
2095	T;H11.LSL-Cas9	WT	AGACGTTT	1.27854e+06
2095	T;H11.LSL-Cas9	WT	CGGCTAGC	109528
2091	PT;H11.LSL-Cas9	G12A	AAAGCCGC	106394
2091	PT;H11.LSL-Cas9	G12A	GAAGTGAT	1.3048e+06
2091	PT;H11.LSL-Cas9	G12C	AAGGAAAC	957535
2091	PT;H11.LSL-Cas9	G12C	GAGGCGGA	114200
2091	PT;H11.LSL-Cas9	G12D	AAGGGGGT	2.56114e+06
2091	PT;H11.LSL-Cas9	G12D	AGAGGCAT	217211
2091	PT;H11.LSL-Cas9	G12D	AGGACAAA	128135
2091	PT;H11.LSL-Cas9	G12D	CAAAACCC	136068
2091	PT;H11.LSL-Cas9	G12D	GAGATCGA	124120
2091	PT;H11.LSL-Cas9	G12D	GAGCGGGC	109283
2091	PT;H11.LSL-Cas9	G12D	GAGGGGGT	123325
2091	PT;H11.LSL-Cas9	G12D	TGGCACGA	343167
2091	PT;H11.LSL-Cas9	G12R	CAGCAGGA	161627
2091	PT;H11.LSL-Cas9	G12R	CCGGAGTT	839206
2091	PT;H11.LSL-Cas9	G12S	TTAGAGCA	103511
2091	PT;H11.LSL-Cas9	G13A	TCGGACGC	116003
2091	PT;H11.LSL-Cas9	G13D	ACACGCAT	433451
2091	PT;H11.LSL-Cas9	G13D	TGGAGACA	161383
2091	PT;H11.LSL-Cas9	G13D	TGGCAAGA	1.54809e+06
2091	PT;H11.LSL-Cas9	G13R	GAAAGCAC	3.37071e+06
2091	PT;H11.LSL-Cas9	G13R	GGGACTAT	623075
2091	PT;H11.LSL-Cas9	G13R	TGAGGAGA	8.39644e+07
2091	PT;H11.LSL-Cas9	G13S	AGATCGCA	138205
2091	PT;H11.LSL-Cas9	WT	AAACACGT	905639
2091	PT;H11.LSL-Cas9	WT	CAACCGAC	158558
2091	PT;H11.LSL-Cas9	WT	GCATCCGA	681637
2091	PT;H11.LSL-Cas9	WT	TCGGAGCA	260961
2091	PT;H11.LSL-Cas9	WT	TGAGGTAC	102709
1741	PT;H11.LSL-Cas9	G12C	AAAGTAAC	2.53737e+06
1741	PT;H11.LSL-Cas9	G12C	TGAGCGGC	164855
1741	PT;H11.LSL-Cas9	G12D	ACAACACT	132244
1741	PT;H11.LSL-Cas9	G12D	CCGAACGC	147557
1741	PT;H11.LSL-Cas9	G12D	CCGAGGAC	103932
1741	PT;H11.LSL-Cas9	G12D	CCGTAATC	251464
1741	PT;H11.LSL-Cas9	G12D	CGAAAGTA	198833
1741	PT;H11.LSL-Cas9	G12D	CGAGAGGC	196360
1741	PT;H11.LSL-Cas9	G12D	TAGTCGGA	808082
1741	PT;H11.LSL-Cas9	G12R	CAGGACAA	165002
1741	PT;H11.LSL-Cas9	G12R	GCAGGGTT	109762
1741	PT;H11.LSL-Cas9	G12R	GGAGGGCC	217029
1741	PT;H11.LSL-Cas9	G12R	GTAGGGGT	408026
1741	PT;H11.LSL-Cas9	G12R	TAGTGGGC	531020
1741	PT;H11.LSL-Cas9	G12S	GTGCTTGA	5.44605e+06
1741	PT;H11.LSL-Cas9	G12V	CAGCCGGC	129769
1741	PT;H11.LSL-Cas9	G12V	CGGGGACT	153749
1741	PT;H11.LSL-Cas9	G13A	GAAGGAGC	148473
1741	PT;H11.LSL-Cas9	G13R	CAGAGGGT	202675
1741	PT;H11.LSL-Cas9	G13R	GCATAGAT	220103
1741	PT;H11.LSL-Cas9	G13R	GGGCTACC	215198
1741	PT;H11.LSL-Cas9	G13S	ACGCCCAA	115000
1741	PT;H11.LSL-Cas9	G13S	GGGAGATC	169090
1741	PT;H11.LSL-Cas9	WT	GAGCACTC	857410
1741	PT;H11.LSL-Cas9	WT	GCGTCGAC	192119
1741	PT;H11.LSL-Cas9	WT	TAGCACTC	339117
1740	PT;H11.LSL-Cas9	G12A	GAAGTGGA	164519
1740	PT;H11.LSL-Cas9	G12C	GGGGCGCA	154475
1740	PT;H11.LSL-Cas9	G12D	CAGAAGAC	589515
1740	PT;H11.LSL-Cas9	G12D	CGACCTAC	1.21606e+06
1740	PT;H11.LSL-Cas9	G12D	CGAGCGGT	272497
1740	PT;H11.LSL-Cas9	G12D	CGGCCAGA	295873
1740	PT;H11.LSL-Cas9	G12D	CGGGCGGC	128567
1740	PT;H11.LSL-Cas9	G12D	GTGGTGAT	145145
1740	PT;H11.LSL-Cas9	G12D	TAGGGGAT	918575
1740	PT;H11.LSL-Cas9	G12D	TGAGAGAC	167092
1740	PT;H11.LSL-Cas9	G12R	AGGTGGTT	152338
1740	PT;H11.LSL-Cas9	G12R	GAACTAAC	108549
1740	PT;H11.LSL-Cas9	G12R	GAAGACGC	161310
1740	PT;H11.LSL-Cas9	G12R	GGAGAGTA	105865
1740	PT;H11.LSL-Cas9	G12S	GAGCCGGT	368450
1740	PT;H11.LSL-Cas9	G12S	GCGCAAGC	103705
1740	PT;H11.LSL-Cas9	G12V	GTAGAGGC	108500
1740	PT;H11.LSL-Cas9	G12V	TGAGAAGA	162952
1740	PT;H11.LSL-Cas9	G13A	AGGGTGTC	500343
1740	PT;H11.LSL-Cas9	G13C	CAATAGTA	180803
1740	PT;H11.LSL-Cas9	G13C	GAGTGCAA	108021
1740	PT;H11.LSL-Cas9	G13D	GCAATCGA	135469
1740	PT;H11.LSL-Cas9	G13R	AAATAGTA	174262
1740	PT;H11.LSL-Cas9	G13R	AAGGTACC	106846
1740	PT;H11.LSL-Cas9	G13R	CAAAAGTA	135849
1740	PT;H11.LSL-Cas9	G13R	CAACAGTA	135294
1740	PT;H11.LSL-Cas9	G13R	CAATAATA	452802
1740	PT;H11.LSL-Cas9	G13R	CAATACTA	120768
1740	PT;H11.LSL-Cas9	G13R	CAATAGAA	137550
1740	PT;H11.LSL-Cas9	G13R	CAATAGTA	629776938
1740	PT;H11.LSL-Cas9	G13R	CAATAGTC	140739
1740	PT;H11.LSL-Cas9	G13R	CAATAGTT	177323
1740	PT;H11.LSL-Cas9	G13R	CAATATTA	278481
1740	PT;H11.LSL-Cas9	G13R	CAATGGTA	124415
1740	PT;H11.LSL-Cas9	G13R	CAATTGTA	141793
1740	PT;H11.LSL-Cas9	G13R	CAGTAGTA	126053
1740	PT;H11.LSL-Cas9	G13R	CGATAGTA	106321
1740	PT;H11.LSL-Cas9	G13R	CTATAGTA	114268
1740	PT;H11.LSL-Cas9	G13R	GGATGCGA	163448
1740	PT;H11.LSL-Cas9	G13R	GTACAGGC	168751
1740	PT;H11.LSL-Cas9	G13R	TAAATTCT	219969
1740	PT;H11.LSL-Cas9	G13R	TAATAGTA	270948
1740	PT;H11.LSL-Cas9	G13R	TCAGCCGA	144895
1740	PT;H11.LSL-Cas9	G13S	ATGTAGGA	116673
1740	PT;H11.LSL-Cas9	G13S	GAAAATAC	197259
1740	PT;H11.LSL-Cas9	G13S	GCGACGCC	186090
1740	PT;H11.LSL-Cas9	G13S	GTAGTCGT	114598
1740	PT;H11.LSL-Cas9	G13V	CAAAGCGC	162903
1740	PT;H11.LSL-Cas9	WT	ATACCTAA	133091
1740	PT;H11.LSL-Cas9	WT	ATGGAATC	548195
1740	PT;H11.LSL-Cas9	WT	CAATAGTA	113551
1740	PT;H11.LSL-Cas9	WT	CGAACCGC	112996
1740	PT;H11.LSL-Cas9	WT	TGGTGAGC	871414
2014	PT;H11.LSL-Cas9	G12D	GCGGAGCC	131696
2014	PT;H11.LSL-Cas9	G12D	GTAGACAC	197989
2014	PT;H11.LSL-Cas9	G12R	CCGAAGAA	762038
2014	PT;H11.LSL-Cas9	G13R	CAATAGTA	413486
2014	PT;H11.LSL-Cas9	G13R	CGGGATAA	3.78447e+06
1734	PT;H11.LSL-Cas9	G12A	GAAAGTGA	108825
1734	PT;H11.LSL-Cas9	G12A	TAAGTAGC	132105
1734	PT;H11.LSL-Cas9	G12C	TAGGGGCC	130918
1734	PT;H11.LSL-Cas9	G12D	AGATAAGT	107234
1734	PT;H11.LSL-Cas9	G12D	CAAGAGCA	123285
1734	PT;H11.LSL-Cas9	G12D	CGAACCAC	134166
1734	PT;H11.LSL-Cas9	G12D	CGAAGCCA	110624
1734	PT;H11.LSL-Cas9	G12D	CGGAAAAC	746086
1734	PT;H11.LSL-Cas9	G12D	GAGAGGCT	164233
1734	PT;H11.LSL-Cas9	G12D	GGGTCGGT	101584
1734	PT;H11.LSL-Cas9	G12D	GGGTGCGA	1.11655e+06
1734	PT;H11.LSL-Cas9	G12D	TAAGCGCA	426232
1734	PT;H11.LSL-Cas9	G12D	TCGGCAGC	179796
1734	PT;H11.LSL-Cas9	G12D	TGAGACCC	269762
1734	PT;H11.LSL-Cas9	G12D	TGATAGGC	155940
1734	PT;H11.LSL-Cas9	G12R	AAGAGTGC	115781
1734	PT;H11.LSL-Cas9	G12R	GCGACCCA	1.43879e+06
1734	PT;H11.LSL-Cas9	G12V	CAAGCCGT	322413
1734	PT;H11.LSL-Cas9	G13A	GCAGGGGA	106086
1734	PT;H11.LSL-Cas9	G13C	ACGGGGCT	131510
1734	PT;H11.LSL-Cas9	G13R	CAATAGTA	484317
1734	PT;H11.LSL-Cas9	G13R	CAGTCGCC	123301
1734	PT;H11.LSL-Cas9	G13R	GGAGGGCA	1.03835e+07
1734	PT;H11.LSL-Cas9	G13R	GGGGGAGA	107282
1772	PT;H11.LSL-Cas9	G12A	GAGCAACC	268319
1772	PT;H11.LSL-Cas9	G12A	TAAGGGGA	108117
1772	PT;H11.LSL-Cas9	G12A	TGAACACA	112472
1772	PT;H11.LSL-Cas9	G12A	TGACTCGA	485874
1772	PT;H11.LSL-Cas9	G12A	TGGCGAAC	459985
1772	PT;H11.LSL-Cas9	G12C	ACATTGGA	111799
1772	PT;H11.LSL-Cas9	G12C	AGAAAGGC	296617
1772	PT;H11.LSL-Cas9	G12C	AGGACGGT	603703
1772	PT;H11.LSL-Cas9	G12C	CCGGAGTA	104652
1772	PT;H11.LSL-Cas9	G12C	GAACGCGA	114583
1772	PT;H11.LSL-Cas9	G12C	TAAGTAGT	539994
1772	PT;H11.LSL-Cas9	G12C	TCGTGCTT	985043
1772	PT;H11.LSL-Cas9	G12D	AAACGCGC	338429
1772	PT;H11.LSL-Cas9	G12D	AAGTTATA	195790
1772	PT;H11.LSL-Cas9	G12D	ACAAGAAA	265598
1772	PT;H11.LSL-Cas9	G12D	AGAGGCAA	287973
1772	PT;H11.LSL-Cas9	G12D	CAAAAGGC	141584
1772	PT;H11.LSL-Cas9	G12D	CCGCAGGT	158227
1772	PT;H11.LSL-Cas9	G12D	CGAGTCGT	116010
1772	PT;H11.LSL-Cas9	G12D	CGGCTGAA	110480
1772	PT;H11.LSL-Cas9	G12D	GCGGTGGA	330611
1772	PT;H11.LSL-Cas9	G12D	GGGGGTTT	143240
1772	PT;H11.LSL-Cas9	G12D	GGGTAGCC	2100792
1772	PT;H11.LSL-Cas9	G12D	GTAGAGGC	333680
1772	PT;H11.LSL-Cas9	G12D	GTGGAGCA	168742
1772	PT;H11.LSL-Cas9	G12D	TAAGGCAT	799240
1772	PT;H11.LSL-Cas9	G12D	TAAGGGGT	296669
1772	PT;H11.LSL-Cas9	G12D	TAGGAGCA	1.04216e+06
1772	PT;H11.LSL-Cas9	G12R	AAACGGGA	139929
1772	PT;H11.LSL-Cas9	G12R	AGAGGTTC	108480
1772	PT;H11.LSL-Cas9	G12R	ATAGATGT	201233
1772	PT;H11.LSL-Cas9	G12R	CAAGAAGC	164824
1772	PT;H11.LSL-Cas9	G12R	CAAGAGTT	100779
1772	PT;H11.LSL-Cas9	G12R	CAGCGGAC	236111
1772	PT;H11.LSL-Cas9	G12R	CGGGGGGA	194602
1772	PT;H11.LSL-Cas9	G12R	CTAAAATA	125758
1772	PT;H11.LSL-Cas9	G12R	GAAAATGC	1.56322e+06
1772	PT;H11.LSL-Cas9	G12R	GAGAGGAC	123180
1772	PT;H11.LSL-Cas9	G12R	GAGGGCGC	271061
1772	PT;H11.LSL-Cas9	G12S	ACGCCGGT	463108
1772	PT;H11.LSL-Cas9	G12S	ATAGCAGC	256762
1772	PT;H11.LSL-Cas9	G12S	CCATAAAT	445434
1772	PT;H11.LSL-Cas9	G12S	CTAGTGGC	1.34974e+06
1772	PT;H11.LSL-Cas9	G12S	GGGGCGGC	324667
1772	PT;H11.LSL-Cas9	G12S	GTAAATCT	1.10626e+06
1772	PT;H11.LSL-Cas9	G12V	AGGAGGAA	260238
1772	PT;H11.LSL-Cas9	G12V	CCGAGCAA	141276
1772	PT;H11.LSL-Cas9	G12V	GAGCGAGT	121074
1772	PT;H11.LSL-Cas9	G12V	TCAGAATC	410992
1772	PT;H11.LSL-Cas9	G13A	CAACAGCC	762859
1772	PT;H11.LSL-Cas9	G13A	CCGGTTGT	179080
1772	PT;H11.LSL-Cas9	G13A	CGGATCGC	100988
1772	PT;H11.LSL-Cas9	G13A	GAACATAC	232451
1772	PT;H11.LSL-Cas9	G13A	TCGCCGTC	209946
1772	PT;H11.LSL-Cas9	G13C	AAGCTGTC	349471
1772	PT;H11.LSL-Cas9	G13C	CGGGATGT	182303
1772	PT;H11.LSL-Cas9	G13D	ACATGAAA	158948
1772	PT;H11.LSL-Cas9	G13D	CCAACAAC	194091
1772	PT;H11.LSL-Cas9	G13D	CCGGGGGA	1.03358e+06
1772	PT;H11.LSL-Cas9	G13D	GCACAGGT	672336
1772	PT;H11.LSL-Cas9	G13D	GTACCGCA	518232
1772	PT;H11.LSL-Cas9	G13D	GTAGTGGA	332643
1772	PT;H11.LSL-Cas9	G13D	TAACCTAA	436529
1772	PT;H11.LSL-Cas9	G13R	AAGGGCAA	384707
1772	PT;H11.LSL-Cas9	G13R	GAAATATA	128848
1772	PT;H11.LSL-Cas9	G13R	GTGGCAGA	561607
1772	PT;H11.LSL-Cas9	G13R	TTGTGGGC	153303
1772	PT;H11.LSL-Cas9	G13S	AGAGTAAT	355077
1772	PT;H11.LSL-Cas9	G13S	AGATGCTA	122350
1772	PT;H11.LSL-Cas9	G13S	ATGGTATT	303910
1772	PT;H11.LSL-Cas9	G13S	CAAAAAAC	140600
1772	PT;H11.LSL-Cas9	G13S	CAAAACCC	112255
1772	PT;H11.LSL-Cas9	G13S	CCGGGTCA	273116
1772	PT;H11.LSL-Cas9	G13S	GCACTCAC	273805
1772	PT;H11.LSL-Cas9	G13S	GCAGGAAA	337838
1772	PT;H11.LSL-Cas9	G13S	GGAGGCGT	107789
1772	PT;H11.LSL-Cas9	G13S	TCAGGGTA	138182
1772	PT;H11.LSL-Cas9	G13S	TGGTTACA	467483
1772	PT;H11.LSL-Cas9	G13V	AGGAACAT	304301
1772	PT;H11.LSL-Cas9	G13V	CAGAACAT	115966
1772	PT;H11.LSL-Cas9	G13V	CAGTGGAC	485167
1772	PT;H11.LSL-Cas9	WT	ACGAATGC	143717
1772	PT;H11.LSL-Cas9	WT	ATGTCCGA	161223
1772	PT;H11.LSL-Cas9	WT	CCAACCAC	100360
1772	PT;H11.LSL-Cas9	WT	CGAGTAGC	153729
1772	PT;H11.LSL-Cas9	WT	CGGAGCTC	505669
1772	PT;H11.LSL-Cas9	WT	CGGGTAGC	401550
1772	PT;H11.LSL-Cas9	WT	CTGCTGAA	278801
1772	PT;H11.LSL-Cas9	WT	GAAAACCC	101517
1772	PT;H11.LSL-Cas9	WT	GAGCCTAA	707578
1772	PT;H11.LSL-Cas9	WT	GCGCACAT	111071
1772	PT;H11.LSL-Cas9	WT	GGGGACAT	171036
1772	PT;H11.LSL-Cas9	WT	GTAAACCC	116956
1772	PT;H11.LSL-Cas9	WT	TAAGGGTC	264629
1772	PT;H11.LSL-Cas9	WT	TAGAGACC	615519
