# Supplementary material for: Multiplexed in vivo homology-directed repair and tumor barcoding enables parallel quantification of Kras variant oncogenicity
Source: Nat Commun. 2017 Dec 12;8:2053. doi: 10.1038/s41467-017-01519-y (PMC5727199; doi:10.1038/s41467-017-01519-y)
Supplement: Supplementary file 4 — Supplementary Data 2 [file 41467_2017_1519_MOESM4_ESM.xlsx]

## Sheet: SD2 - Normalized lung tumor #
Supplementary Data 2. Normalized relative lung tumor number (corresponding to Fig. 6b-e). Number of lung tumors harboring each mutant Kras allele normalized to its initial representation (mutant representation in the AAV plasmid library divided by WT representation in the AAV plasmid library) and relative to WT (mutant tumor # divided by WT tumor #) are listed ("Normalized relative lung tumor #")…
Genotype	Kras variant	Lower 95% CI	Normalized relative lung tumor #	Higher 95% CI	p-value relative to WT	p-value relative to G12D
All genotypes	G12A	2.24082	3.30787	4.48163	1.8e-05	4.17e-08
All genotypes	G12C	2.63499	3.95249	5.40174	8.26e-07	2.92e-05
All genotypes	G12D	8.14207	9.52569	10.9625	1.78e-57	0.5
All genotypes	G12R	7.01898	8.79991	10.6856	4.29e-33	0.5
All genotypes	G12S	0.906107	1.4886	2.13582	0.5	1.52e-23
All genotypes	G12V	2.57664	3.92631	5.39868	4.18e-07	1.41e-05
All genotypes	G13A	1.22926	2.32194	3.5512	0.122518	6.87e-10
All genotypes	G13C	0.952713	1.79957	2.75228	0.5	1.11e-14
All genotypes	G13D	0.831138	1.32982	1.88391	0.5	7.62e-28
All genotypes	G13R	7.97482	10.0255	12.1901	5.6e-38	0.5
All genotypes	G13S	1.3771	2.03571	2.7542	0.0397479	3.57e-20
All genotypes	G13V	0.89183	1.96203	3.21059	0.5	5.26e-09
All genotypes	WT	0.735849	1	1.28302	0.5	1.78e-57
LT;H11.LSL-Cas9	G12A	2.51351	6.28377	10.6824	0.00364318	8.22e-06
LT;H11.LSL-Cas9	G12C	4.65515	10.0862	16.293	7.68e-06	0.00825033
LT;H11.LSL-Cas9	G12D	21.3101	26.951	32.9053	1.77e-38	0.5
LT;H11.LSL-Cas9	G12R	16.04	23.4431	31.4632	7.69e-22	0.5
LT;H11.LSL-Cas9	G12S	0	0.76228	1.9057	0.5	1.03e-18
LT;H11.LSL-Cas9	G12V	4.3353	8.6706	13.7285	7.13e-05	0.000946414
LT;H11.LSL-Cas9	G13A	0	1.60866	4.02165	0.5	5.93e-09
LT;H11.LSL-Cas9	G13C	0.62338	2.49352	4.98704	0.5	7.2e-10
LT;H11.LSL-Cas9	G13D	0	0.978896	2.28409	0.5	4.4e-20
LT;H11.LSL-Cas9	G13R	12.747	19.456	26.8359	2.89e-16	0.5
LT;H11.LSL-Cas9	G13S	0.705181	2.11554	3.8785	0.5	4.27e-16
LT;H11.LSL-Cas9	G13V	1.05038	4.20151	8.40302	0.5	5.39e-05
LT;H11.LSL-Cas9	WT	0.444444	1	1.66667	0.5	1.77e-38
PT;H11.LSL-Cas9	G12A	0.837836	2.09459	3.5608	0.5	0.0186893
PT;H11.LSL-Cas9	G12C	1.55172	3.36206	5.43101	0.0207131	0.5
PT;H11.LSL-Cas9	G12D	4.5963	6.16322	7.8346	6.02e-15	0.5
PT;H11.LSL-Cas9	G12R	3.49591	5.34668	7.4031	2.02e-07	0.5
PT;H11.LSL-Cas9	G12S	0.508187	1.27047	2.15979	0.5	2.05e-06
PT;H11.LSL-Cas9	G12V	1.4451	2.8902	4.57615	0.0931302	0.341578
PT;H11.LSL-Cas9	G13A	1.07244	2.41299	4.02165	0.5	0.158811
PT;H11.LSL-Cas9	G13C	0.207793	1.03897	2.07793	0.5	4.84e-05
PT;H11.LSL-Cas9	G13D	0.543831	1.19643	1.95779	0.5	2.54e-07
PT;H11.LSL-Cas9	G13R	6.48534	9.16893	12.0762	5.54e-17	0.5
PT;H11.LSL-Cas9	G13S	1.1753	2.11554	3.17332	0.5	0.000709799
PT;H11.LSL-Cas9	G13V	0.350126	1.4005	2.80101	0.5	0.0198287
PT;H11.LSL-Cas9	WT	0.62963	1	1.40741	0.5	6.02e-15
T;H11.LSL-Cas9	G12A	1.66335	3.65937	5.98806	0.039163	0.5
T;H11.LSL-Cas9	G12C	0.410749	1.643	3.28599	0.5	0.282464
T;H11.LSL-Cas9	G12D	3.81591	5.64091	7.63182	4.14e-08	0.5
T;H11.LSL-Cas9	G12R	3.91929	6.53215	9.47161	1.31e-06	0.5
T;H11.LSL-Cas9	G12S	1.0089	2.21958	3.63204	0.5	0.159192
T;H11.LSL-Cas9	G12V	1.14758	3.06021	5.35537	0.32671	0.5
T;H11.LSL-Cas9	G13A	0.851644	2.55493	4.68404	0.5	0.5
T;H11.LSL-Cas9	G13C	0.990075	2.6402	4.62035	0.5	0.5
T;H11.LSL-Cas9	G13D	0.690985	1.72746	2.93669	0.5	0.0108406
T;H11.LSL-Cas9	G13R	3.55181	6.39326	9.58988	5.48e-06	0.5
T;H11.LSL-Cas9	G13S	0.746662	1.86666	3.17332	0.5	0.0316738
T;H11.LSL-Cas9	G13V	0	1.66825	3.89258	0.5	0.5
T;H11.LSL-Cas9	WT	0.529412	1	1.52941	0.5	4.14e-08
