# Supplementary material for: Multiplexed in vivo homology-directed repair and tumor barcoding enables parallel quantification of Kras variant oncogenicity
Source: Nat Commun. 2017 Dec 12;8:2053. doi: 10.1038/s41467-017-01519-y (PMC5727199; doi:10.1038/s41467-017-01519-y)
Supplement: Supplementary file 5 — Supplementary Data 3 [file 41467_2017_1519_MOESM5_ESM.xlsx]

## Sheet: SD3 - Pancreas tumor NGS data
Supplementary Data 3. Data from Illumina® sequencing of barcoded tumors in bulk pancreas and lymph node tissue. The Kras variant and barcode identified in primary tumors and metastases from PT;H11.LSL-Cas9 (N=2) mice transduced with undiluted AAV-KrasHDR/sgKras/Cre virus are shown. The raw number of Illumina® read counts that mapped to each unique variant-barcode pair is shown ("Observed read cou…
Sample	Kras variant	Barcode	Observed read counts	Relative read counts	Notes
2210_T1	G13R	GAAGGGAC	12465	100
2210_T1	G12R	GGGGAGGA	10840	86.9635
2210_T1	G12D	CAGGGCAA	7053	56.5824
2210_T1	G12D	GGAGCGGA	6829	54.7854
2210_T1	G12V	AAGGGCAA	6576	52.7557	*Note: this tumor was also found in other tumor masses from the same mouse
2210_T1	G12D	GGAAGCGC	4842	38.8448
2210_T1	G12D	CGAGCGAA	4723	37.8901
2210_T1	G12R	GAAGGGGC	4594	36.8552
2210_T1	G12R	TGGGAACC	4449	35.6919
2210_T1	G12D	GAGTAGGA	3535	28.3594
2210_T1	G12D	AAGGGGCA	2776	22.2704
2210_T1	G12D	GGAGCGGC	2500	20.0562
2210_T1	G12D	TGGGGAGT	1821	14.6089
2210_T1	G13S	CGACAAGC	1351	10.8383
2210_T1	G12D	TCGGGAGC	1233	9.8917
2210_T2	G12V	AAGGGCAA	107248	100	*Note: this tumor was also found in other tumor masses from the same mouse
2210_T3	G12V	TGGGAGAC	3419	100
2210_T3	G12V	TGGGGTCC	1079	31.5589
2210_T3	G12V	AAGGGCAA	1252	36.6189	*Note: this tumor was also found in other tumor masses from the same mouse
2210_LymphNodeMets	G12V	AAGGGCAA	12826	100
2210_LymphNodeMets	G12V	TGGGAGAC	729	5.68377
2210_LymphNodeMets	G12V	TGGGGTCC	1415	11.0323
2210_LymphNodeMets	G13R	TGAGGAGA	1879	14.6499
2013_T	G12D	CGGGAACC	79554	100	*Note: this tumor was also detected by individual tumor analysis (Fig. 4e)
2013_T	G13A	GGAAGAAA	6319	7.94303
2013_T	G12S	TCGCCAGC	1039	1.30603
2013_T	G13A	AGAAGAGT	877	1.1024
2013_T	G13C	AGGAATAT	745	0.936471
