# Supplementary material for: Multiplexed in vivo homology-directed repair and tumor barcoding enables parallel quantification of Kras variant oncogenicity
Source: Nat Commun. 2017 Dec 12;8:2053. doi: 10.1038/s41467-017-01519-y (PMC5727199; doi:10.1038/s41467-017-01519-y)
Supplement: Supplementary file 6 — Supplementary Data 4 [file 41467_2017_1519_MOESM6_ESM.xlsx]

## Sheet: SD4 - KRAS mut. freq. in cancer
Supplementary Data 4. Prevalence of KRAS mutations in human lung adenocarcinoma, pancreatic ductal adenocarcinoma, and rhabdomyosarcoma (corresponding to Supplementary Fig. 15). Prevalence of KRAS mutations in the indicated cancer types from the Catalogue Of Somatic Mutations In Cancer (COSMIC), AACR Project Genomics Evidence Neoplasia Information Exchange (GENIE), and additional individual studi…
	KRAS mutant samples	Total samples	KRAS mutation frequency	G12D	G12V	G12A	G12S	G12C	G12R	G13D	G13V	G13A	G13S	G13C	G13R	Total
Lung Adenocarcinoma	4056	22722	0.178505	659	807	300	110	1522	55	129	4	2	4	109	2	3703
				0.177964	0.217931	0.0810154	0.0297056	0.411018	0.0148528	0.0348366	0.00108021	0.000540103	0.00108021	0.0294356	0.000540103
PDAC	5353	6000	0.892167	2484	1684	70	63	108	717	39	2	1	4	5	3	5180
				0.479537	0.325097	0.0135135	0.0121622	0.0208494	0.138417	0.00752896	0.0003861	0.00019305	0.000772201	0.000965251	0.000579151
Rhabdomyosarcoma	25	737	0.0339213	8	0	3	0	5	0	3	0	0	1	0	0	20
				0.4	0	0.15	0	0.25	0	0.15	0	0	0.05	0	0
References in addition to COSMIC and GENIE:
Lung Adenocarcinoma
Campbell, J. D., et al. Distinct patterns of somatic genome alterations in lung adenocarcinomas and squamous cell carcinomas. Nature Genetics 48, 607-616 (2016).
Cerami, E., et al. The cBio Cancer Genomics Portal: An Open Platform for Exploring Multidimensional Cancer Genomics Data. Cancer Discovery 2, 401-404 (2012).
Gao, J., et al. Integrative Analysis of Complex Cancer Genomics and Clinical Profiles Using the cBioPortal. Science Signaling, 10.1126/scisignal.2004088 (2013)
PDAC
Bailey, P., et al. Genomic analyses identify molecular subtypes of pancreatic cancer. Nature 531, 47-52 (2016).
Rhabdomyosarcoma
Seki, M., et al. Integrated genetic and epigenetic analysis defines novel molecular subgroups in rhabdomyosarcoma. Nature Communications, 10.1038/ncomms8557 (2015).
Shern, J. F., et al. Comprehensive Genomic Analysis of Rhabdomyosarcoma Reveals a Landscape of Alterations Affecting a Common Genetic Axis in Fusion-Positive and Fusion-Negative Tumors. Cancer Discovery, 10.1158/2159-8290.CD-1113-0639 (2014).
Paulson, V., et al. High-resolution array CGH identifies common mechanisms that drive embryonal rhabdomyosarcoma pathogenesis. Genes, Chromosomes & Cancer 50, 397-408 (2011).
Parsons, D. W., et al. Diagnostic Yield of Clinical Tumor and Germline Whole-Exome Sequencing for Children With Solid Tumors. JAMA Oncology 2, 616-624 (2016).
Kohsaka, S., et al. A recurrent neomorphic mutation in MYOD1 defines a clinically aggressive subset of embryonal rhabdomyosarcoma associated with PI3K-AKT pathway mutations. Nature Genetics 46, 595-600 (2014).
Liu, C. X., et al. Compound HRAS/PIK3CA mutations in Chinese patients with alveolar rhabdomyosarcomas. The Asian Pacific Journal of Cancer Prevention 15, 1771-1774 (2014).
Chen, X., et al. Targeting oxidative stress in embryonal rhabdomyosarcoma. Cancer Cell 24, 710-724 (2013).
Kikuchi, K., et al. MDM2 Amplification and PI3KCA Mutation in a Case of Sclerosing Rhabdomyosarcoma. Sarcoma, 10.1155/2013/520858, 10.1155/2013/520858 (2013).
Shukla, N., et al. Oncogene mutation profiling of pediatric solid tumors reveals significant subsets of embryonal rhabdomyosarcoma and neuroblastoma with mutated genes in growth signaling pathways. Clinical Cancer Research 18, 748-757 (2012).
Kolb, E. A., et al. Initial testing (stage 1) of AZD6244 (ARRY-142886) by the Pediatric Preclinical Testing Program. Pediatric Blood & Cancer 55, 668-677 (2010).
Bourdeaut, F., et al. Mosaicism for oncogenic G12D KRAS mutation associated with epidermal nevus, polycystic kidneys and rhabdomyosarcoma. Journal of Medical Genetics 47, 859-862 (2010).
Jin, Y., et al. Absence of oncogenic mutations of RAS family genes in soft tissue sarcomas of 100 Japanese patients. Anticancer Research 30, 245-251 (2010).
