# Supplementary material for: Multiplexed in vivo homology-directed repair and tumor barcoding enables parallel quantification of Kras variant oncogenicity
Source: Nat Commun. 2017 Dec 12;8:2053. doi: 10.1038/s41467-017-01519-y (PMC5727199; doi:10.1038/s41467-017-01519-y)
Supplement: Supplementary file 7 — Supplementary Data 5 [file 41467_2017_1519_MOESM7_ESM.xlsx]

## Sheet: SD5 - extrinsic KRAS mut. rate
Supplementary Data 5. Probability of specific KRAS mutations resulting from tumor-extrinsic mutational processes. The relative probabilities of KRAS codon 12 and 13 mutations occurring in the cell of origin of lung adenocarcinoma estimated from the nucleotide substitution rates of tumor-extrinsic mutational processes affecting the lung cancer genome, as reported in Campbell et al., 2016 (see Meth…
*The Signature 4 and 5 trinucleotide probabilities in the table below were extracted from Supplementary Table 7 of the 2016 Campbell et al. Nature Genetics study (PMID: 27158780)
			Campbell et al., 2016
KRAS variant	Mutation	Strand	Signature 4 (smoking-related) probabilities	Signature 5 (molecular clock-like) probabilities	Total	Frequency
G12V	ACC>AAC	T	0.022117	0.0043886	0.0265056	0.102862
G12A	ACC>AGC	T	0.0028532	0.0036286	0.0064818	0.0251542
G12D	ACC>ACT	T	0.0028224	0.0066025	0.0094249	0.0365756
G12C	CCA>CAA	T	0.046225	0.0062441	0.0524691	0.203619
G13C	CCA>CAA	T	0.046225	0.0062441	0.0524691	0.203619
G12R	CCA>CGA	T	0.0056553	0.0047552	0.0104105	0.0404005
G13R	CCA>CGA	T	0.0056553	0.0047552	0.0104105	0.0404005
G12S	CCA>CTA	T	0.0074969	0.010795	0.0182919	0.0709862
G13S	CCA>CTA	T	0.0074969	0.010795	0.0182919	0.0709862
G13V	GCC>GAC	T	0.02469	0.0074684	0.0321584	0.124799
G13A	GCC>GGC	T	0.0037012	0.005014	0.0087152	0.0338215
G13D	GCC>GTC	T	0.0024586	0.0095949	0.0120535	0.0467766
