# Supplementary material for: Multiplexed in vivo homology-directed repair and tumor barcoding enables parallel quantification of Kras variant oncogenicity
Source: Nat Commun. 2017 Dec 12;8:2053. doi: 10.1038/s41467-017-01519-y (PMC5727199; doi:10.1038/s41467-017-01519-y)
Supplement: Supplementary file 8 — Supplementary Data 6 [file 41467_2017_1519_MOESM8_ESM.xlsx]

## Sheet: SD6 - KRAS muts by smoker type
Supplementary Data 6. Prevalence of KRAS codon 12 and 13 mutations in lung cancer in current/former-smokers versus never-smokers (corresponding to Supplementary Fig. 16b). *Note: since raw KRAS mutation counts were not provided in Yu et al. 2015, mutation counts were estimated from the reported KRAS codon 12 and 13 mutation frequencies and the number of patients sampled.
Reference	Patient lung cancer histology	Patient smoking status	Wild-type KRAS	Mutant KRAS	Percent mutant KRAS	G12D	G12C	G12V	G12A	G12S	G13C	G13D	G13S	G12R	G12F	Other
Riely et al., Clin. Cancer Res. 2008 - Table 3 (PMID 18794081)	Lung adenocarcinoma	Never-smokers (N=81)	69	12	0.148148	10	0	1	0	1	0	0	0	0	0	0
		Current/former-smokers (N=401)	311	90	0.224439	15	38	20	13	1	2	1	0	0	0	0
Kim et al., Yonsei Med. J. 2013 - Table 2 (PMID 23709419)	Lung adenocarcinoma	Never-smokers (N=120)	113	7	0.0583333	4	1	0	0	2	0	0	0	0	0	0
		Former-smokers (N=40)	34	6	0.15	1	2	3	0	1	1	1	0	0	0	0
		Current-smokers (N=40)	37	3	0.075
*Yu et al., J. Thorac. Oncol. 2015 - Figure 1 (PMID 25415430)	Lung adenocarcinoma	Never-smokers (N=48) - reported	N/A	48	N/A	0.56	0.13	0.19	0.08			0.02	0.02
		Never-smokers (N=48) - estimated	N/A	48	N/A	27	6	9	4			1	1
		Current/former-smokers (N=625) - reported	N/A	625	N/A	0.14	0.42	0.21	0.1	0.03	0.04	0.03		0.01	0.02
		Current/former-smokers (N=625) - estimated	N/A	625	N/A	87	260	130	63	21	28	21		4	11
Le Calvez et al., Cancer Res. 2005 - Table S8 (PMID 15958551)	Mixed	Never-smokers (N=40)	36	4	0.1	2	0	0	0	2	0	0	0	0	0	0
		Former-smokers (N=27)	19	8	0.296296	2	3	1	0	2	0	0	0	0	0	0
		Current-smokers (N=64)	56	8	0.125	6	0	1	1	0	0	0	0	0	0	0
Dogan et al., Clin. Cancer Res. 2012 - Figure 3 (PMID 23014527)	Lung adenocarcinoma	Never-smokers (N=669)	626	43	0.064275	24	6	8	3							2
		Former-smokers (N=1297)	878	419	0.323053	59	167	91	53							49
		Current-smokers (N=563)	355	208	0.369449	31	91	40	16							30
Gealy et al., Cancer Epidemiol. Biomarkers Prev. 1999 - Table 2 (PMID 10207632)	Mixed	Non-smokers (N=23)	21	2	0.0869565	1	0	1	0	0	0	0	0	0	0	0
		Smokers (N=30)	20	10	0.333333	2	2	2	0	1	0	1	0	0	0	2
Campbell et al., Nat. Genet. 2016 - Supplementary Tables 2 and 4 (PMID 27158780)	Lung adenocarcinoma and lung squamous cell carcinoma	Never-smokers (N=111)	100	11	0.0990991	3	4	2	0	0	1	0	0	0	0	1
		Current/former-smokers (N=976)	778	198	0.202869	15	86	41	18	5	10	5	0	1	2	1
			Wild-type Kras	Mutant Kras	Percent mutant Kras	G12D	G12C	G12V	G12A	All other
Aggregated data		Never-smokers (N=981)	965	127	0.1163	71	17	21	7	11
		Current/former-smokers (N=2462)	2488	950	0.276323	218	649	329	164	201
				Percentage of Kras mutants
						G12D	G12C	G12V	G12A	All other
				Never-smokers (N=116)		0.559055	0.133858	0.165354	0.0551181	0.0866142
				Current/former-smokers (N=1377)		0.139654	0.415759	0.210762	0.105061	0.128764
